# Supplementary material for: A gene co-expression module implicating the mitochondrial electron transport chain is associated with long-term response to lithium treatment in bipolar affective disorder
Source: Transl Psychiatry. 2018 Sep 5;8:183. doi: 10.1038/s41398-018-0237-0 (PMC6125294; doi:10.1038/s41398-018-0237-0)
Supplement: Supplementary file 5 — suppl tables [file 41398_2018_237_MOESM5_ESM.xlsx]

## Sheet: Supplementary Table 1
Supplementary Table 1. Sample demographics and clinical characteristics. RIN; RNA integrity number, BPAD; bipolar affective disorder, OCD; obsessive compulsive disorder, PTSD; post-traumatic stress disorder
Running number	Age	Sex	RIN	ALDA scale - "Retrospective Criteria of Long-Term Treatment Response in Research Subjects with Bipolar Disorder”									Lithium side-effects (1=presence; 0=absence)	Age onset BPAD	Age onset depression	Age onset mania	Polarity (1=polar; 0=non-polar)	Number previous depressive episodes	Number previous manic or hypomanic episodes	Mania type (0=irritable; 1=elated)	Suicidal ideation (1=presence; 0=absence)	Number suicide attempts	Psychosis (1=presence; 0=absence)	Participant history (1=presence; 0=absence)					Family history (1=presence; 0=absence)
				Total ALDA score	Total ALDA score cut-off ≥ 5	ALDA A (0-10)	ALDA B1 (0-2)	ALDA B2 (0-2)	ALDA B3 (0-2)	ALDA B4 (0-2)	ALDA B5 (0-2)	Total B score (0-10)
				Continuous lithium response (0-10)	Dichotomous lithium response																			Panic disorder	OCD	PTSD	Substance dependence	Alcohol dependence	BPAD	Lithium treatment	Substance dependence	Alcohol dependence
1	52	Female	7.2	4	Non-responder	8	0	0	2	1	1	4	0	22	22	27	0	20	2	1	1	0	0	0	0	0	0	1	0	0	0	1
2	68	Female	7.6	3	Non-responder	5	0	0	0	0	2	2	1	22	22	22	1	35	10	0	1	0	1	1	0	1	0	0	0	0	1	0
4	65	Male	7	2	Non-responder	7	1	0	0	2	2	5	1	27	21	27	1	5	10	0	1	2	1	0	0	0	1	1	1	0	0	0
9	55	Male	6.5	0	Non-responder	6	1	0	2	1	2	6	0	47	47	47	1	0	2	0	0	0	0	0	0	0	1	1	1	0	1	1
10	65	Male	7.6	5	Responder	7	0	0	0	0	2	2	1	29	29	31	0	10	4	1	1	0	0	0	0	0	0	1	0	0	0	1
12	53	Female	5	0	Non-responder	6	0	2	2	0	2	6	1	15	35	15	1	4	6	0	1	2	1	1	0	0	1	0	0	0	1	1
15	41	Male	7.2	0	Non-responder	3	0	0	0	2	2	4	1	25	40	25	1	1	20	1	1	0	1	1	0	0	1	0	0	0	1	1
16	68	Female	7.6	3	Non-responder	5	0	0	0	0	2	2	1	14	14	18	0	10	10	0	0	0	1	0	0	0	0	0	1	1	0	0
17	60	Female	7.2	3	Non-responder	6	0	1	0	0	2	3	1	31	31	31	0	3	15	1	0	0	0	0	0	0	0	0	0	0	0	0
18	68	Male	4.1	4	Non-responder	9	2	1	0	0	2	5	0	38	38	38	0	5	12	1	1	2	0	0	0	0	0	0	0	0	0	0
19	54	Female	7.3	2	Non-responder	5	0	1	0	0	2	3	1	45	45	47	0	5	4	1	1	0	1	1	0	0	0	0	0	0	1	1
21	65	Female	7.7	3	Non-responder	7	0	0	0	2	2	4	0	25	20	25	0	10	8	1	1	10	0	0	1	0	0	0	1	0	0	1
24	68	Male	7.2	0	Non-responder	1	1	2	0	1	2	6	1	29	29	28	0	60	60	1	0	4	1	0	0	0	1	0	1	1	0	0
26	44	Female	7.4	3	Non-responder	6	0	0	0	1	2	3	1	17	17	17	0	1	8	1	0	0	1	0	0	0	0	0	0	1	0	1
28	64	Male	7.2	4	Non-responder	7	0	0	0	1	2	3	1	49	39	49	0	5	10	1	1	3	1	0	0	0	1	1	1	0	0	1
30	52	Female	7.2	6	Responder	7	0	0	0	0	1	1	1	15	15	21	0	20	10	0	1	1	0	0	1	0	0	0	1	0	0	0
31	51	Female	7.8	4	Non-responder	9	0	1	2	0	2	5	1	49	49	50	0	3	3	0	0	0	1	0	0	0	0	0	0	0	0	0
33	83	Female	7.8	4	Non-responder	9	0	2	0	1	2	5	0	41	41	40	0	3	1	0	0	0	1	0	0	0	0	0	0	0	0	0
34	41	Female	8	2	Non-responder	4	0	0	0	0	2	2	0	33	33	33	1	5	5	0	1	2	1	0	0	0	1	1	0	0	0	0
35	42	Male	6.3	0	Non-responder	0	0	0	2	0	2	4	1	31	31	31	1	20	7	0	1	6	0	1	1	1	0	0	1	0	1	1
36	38	Female	8.1	4	Non-responder	6	0	0	0	0	2	2	1	19	19	19	1	20	20	0	1	0	0	0	0	0	0	1	0	0	1	1
37	54	Female	7.9	0	Non-responder	3	1	0	0	0	2	3	1	18	18	19	1	55	12	0	1	0	1	1	1	0	0	0	1	1	1	1
38	55	Male	7.6	3	Non-responder	5	0	0	0	0	2	2	1	14	14	15	0	22	1	1	1	0	0	0	0	0	0	0	1	0	0	0
39	61	Male	8	1	Non-responder	6	1	2	0	0	2	5	0	25	25	25	0	7	3	1	0	0	1	1	1	0	0	0	0	0	0	0
40	32	Male	7.7	1	Non-responder	5	1	1	0	0	2	4	0	26	26	26	1	3	5	1	1	4	1	0	1	0	0	0	0	0	0	0
41	59	Female	7.1	2	Non-responder	4	0	0	0	0	2	2	1	27	27	27	0	1	20	1	0	0	1	0	0	0	0	0	1	0	0	0
42	49	Female	7.8	2	Non-responder	4	0	0	0	0	2	2	1	17	17	26	0	20	20	1	1	3	1	0	0	0	0	0	0	0	1	1
43	46	Male	7.6	6	Responder	10	2	2	0	0	0	4	0	27	32	27	0	1	1	1	0	0	1	0	0	0	0	0	1	1	0	0
44	45	Male	7.8	6	Responder	10	0	0	2	0	2	4	1	39	39	44	9	3	1	1	1	0	0	0	1	0	0	0	0	0	0	0
45	54	Female	6.8	6	Responder	8	0	0	0	0	2	2	1	30	30	31	0	20	20	1	1	0	0	1	0	0	0	0	0	0	0	0
47	40	Female	7.2	1	Non-responder	8	1	2	2	0	2	7	0	38	38	38	0	1	2	1	0	0	1	0	0	0	1	1	0	0	0	0
48	61	Female	6.7	6	Responder	8	1	1	0	0	0	2	0	30	30	50	0	5	2	1	0	0	1	0	0	0	0	0	0	0	0	0
49	58	Female	6.7	5	Responder	7	0	0	0	0	2	2	1	25	25	25	1	3	5	1	0	0	1	0	0	0	0	0	1	0	0	1
51	47	Male	7.1	7	Responder	8	0	1	0	0	0	1	1	21	21	31	0	4	4	1	1	1	0	0	0	0	1	0	0	0	0	0
52	63	Male	7.3	6	Responder	8	0	0	0	1	1	2	1	16	16	48	0	40	15	1	1	1	1	1	0	0	1	0	0	0	0	0
53	69	Female	7.1	1	Non-responder	3	0	0	0	0	2	2	0	38	38	59	0	27	4	0	1	0	0	0	0	0	0	0	1	0	0	0
54	79	Female	6.8	2	Non-responder	8	0	2	2	0	2	6	1	64	64	65	0	7	1	1	0	0	0	0	0	0	0	0	0	0	0	0
55	47	Male	7.5	0	Non-responder	7	2	1	1	2	2	8	1	32	33	32	0	10	5	0	1	1	1	1	0	0	1	1	0	0	0	1
57	58	Male	7.2	4	Non-responder	7	0	0	0	1	2	3	0	28	30	51	0	30	6	1	0	0	0	0	0	0	0	0	0	0	0	0
58	66	Female	7.4	5	Responder	8	0	0	0	1	2	3	1	31	31	31	1	15	15	1	1	3	1	0	0	0	0	0	1	0	0	0
60	40	Female	7.9	2	Non-responder	6	0	0	0	2	2	4	0	18	22	18	0	2	10	1	0	0	1	0	1	0	0	0	1	0	0	0
61	35	Female	7.2	1	Non-responder	5	2	0	0	0	2	4	1	30	30	30	1	4	1	0	1	1	0	1	0	0	1	0	0	0	1	1
63	36	Male	7.5	4	Non-responder	8	0	1	0	1	2	4	0	20	20	20	0	8	4	1	0	0	1	0	0	0	0	1	0	0	0	1
64	68	Female	7.5	2	Non-responder	5	0	0	0	1	2	3	1	22	23	22	0	30	30	0	1	0	1	1	0	1	0	0	0	0	0	0
68	52	Female	7.2	2	Non-responder	6	0	0	0	2	2	4	1	15	15	21	0	10	10	1	1	4	1	1	1	0	0	0	0	0	0	0
69	24	Male	7.8	1	Non-responder	7	0	0	2	2	2	6	1	17	18	17	1	30	10	1	1	0	1	0	0	0	0	1	1	0	0	0
70	42	Female	8.5	0	Non-responder	0	0	2	2	0	2	6	1	15	15	20	0	60	50	0	1	3	0	1	0	0	0	0	1	0	0	1
71	30	Male	7.9	3	Non-responder	8	1	1	0	1	2	5	1	19	18	19	0	10	10	0	0	0	1	0	0	0	0	0	0	0	0	0
72	36	Male	7.2	2	Non-responder	6	2	0	0	0	2	4	0	8	23	28	1	13	6	1	1	4	0	0	0	0	0	0	1	0	0	0
73	53	Female	7.9	1	Non-responder	5	0	2	0	0	2	4	1	30	32	30	1	4	3	1	1	0	0	0	0	0	0	0	1	0	0	1

## Sheet: Supplementary Table 2
Supplementary Table 2. Summary of royalblue module genes
Ensembl ID		HGNC symbol	Chromosome	Start	End	Gene biotype	Description	Royalblue Module membership (MM)		Gene significance (GS)
										Continuous lithium response		Dichotomous lithium response
								MM	p-value	GS	p-value	GS	p-value
1	ENSG00000248527	MTATP6P1	1	633696	634376	Pseudogene	mitochondrially encoded ATP synthase 6 pseudogene 1 [Source:HGNC Symbol;Acc:HGNC:44575]	0.807251	1.43146e-12	-0.157034	0.276117	-0.0866199	0.549754
2	ENSG00000134668	SPOCD1	1	31790422	31816051	Protein coding	SPOC domain containing 1 [Source:HGNC Symbol;Acc:HGNC:26338]	0.539016	5.37769e-05	-0.226027	0.114489	-0.148986	0.301781
3	ENSG00000144057	ST6GAL2	2	106801600	106887108	Protein coding	ST6 beta-galactoside alpha-2,6-sialyltransferase 2 [Source:HGNC Symbol;Acc:HGNC:10861]	0.657815	2.09571e-07	-0.24862	0.0816838	-0.280648	0.0483631
4	ENSG00000019169	MARCO	2	118942166	118994660	Protein coding	macrophage receptor with collagenous structure [Source:HGNC Symbol;Acc:HGNC:6895]	-0.507227	0.000170363	0.257172	0.0713972	0.187099	0.193241
5	ENSG00000135898	GPR55	2	230907318	230961066	Protein coding	G protein-coupled receptor 55 [Source:HGNC Symbol;Acc:HGNC:4511]	0.531333	7.18188e-05	-0.210722	0.141861	-0.0900847	0.533843
6	ENSG00000088726	TMEM40	3	12733525	12769457	Protein coding	transmembrane protein 40 [Source:HGNC Symbol;Acc:HGNC:25620]	0.585882	7.82357e-06	-0.0313387	0.828952	-0.0277184	0.848465
7	ENSG00000144668	ITGA9	3	37452115	37823514	Protein coding	integrin subunit alpha 9 [Source:HGNC Symbol;Acc:HGNC:6145]	0.414838	0.00274085	-0.304058	0.0318131	-0.301437	0.0333928
8	ENSG00000144649	FAM198A	3	42979267	43060211	Protein coding	family with sequence similarity 198 member A [Source:HGNC Symbol;Acc:HGNC:24485]	0.475438	0.00048443	-0.129339	0.37068	-0.0346479	0.811204
9	ENSG00000114541	FRMD4B	3	69169990	69542583	Protein coding	FERM domain containing 4B [Source:HGNC Symbol;Acc:HGNC:24886]	0.349244	0.0129228	-0.0379466	0.793607	-0.121268	0.401522
10	ENSG00000269028	MTRNR2L12	3	96617188	96618236	Protein coding	MT-RNR2-like 12 [Source:HGNC Symbol;Acc:HGNC:37169]	0.527491	8.27807e-05	-0.230838	0.106777	-0.25986	0.0683855
11	ENSG00000114487	MORC1	3	108958239	109118142	Protein coding	MORC family CW-type zinc finger 1 [Source:HGNC Symbol;Acc:HGNC:7198]	0.508283	0.000164255	-0.131137	0.364009	-0.0554367	0.702182
12	ENSG00000197415	VEPH1	3	157259742	157533619	Protein coding	ventricular zone expressed PH domain containing 1 [Source:HGNC Symbol;Acc:HGNC:25735]	0.665402	1.35097e-07	-0.137696	0.340295	-0.0935495	0.518161
13	ENSG00000163898	LIPH	3	185506262	185552613	Protein coding	lipase H [Source:HGNC Symbol;Acc:HGNC:18483]	0.681729	5.02602e-08	-0.220829	0.123294	-0.180169	0.210554
14	ENSG00000164100	NDST3	4	118033618	118258648	Protein coding	N-deacetylase and N-sulfotransferase 3 [Source:HGNC Symbol;Acc:HGNC:7682]	0.670972	9.70829e-08	-0.267424	0.06045	-0.183634	0.201767
15	ENSG00000164237	CMBL	5	10275875	10308026	Protein coding	carboxymethylenebutenolidase homolog [Source:HGNC Symbol;Acc:HGNC:25090]	0.486387	0.000341887	-0.0613656	0.672044	-0.159381	0.268912
16	ENSG00000214113	LYRM4	6	5102593	5260939	Protein coding	LYR motif containing 4 [Source:HGNC Symbol;Acc:HGNC:21365]	0.538727	5.43704e-05	-0.265237	0.0626638	-0.246	0.0850581
17	ENSG00000124772	CPNE5	6	36740775	36840002	Protein coding	copine 5 [Source:HGNC Symbol;Acc:HGNC:2318]	0.527683	8.21982e-05	-0.415614	0.00268587	-0.232141	0.104757
18	ENSG00000197461	PDGFA	7	497258	520296	Protein coding	platelet derived growth factor subunit A [Source:HGNC Symbol;Acc:HGNC:8799]	0.687107	3.57866e-08	-0.161309	0.263086	-0.00692959	0.961907
19	ENSG00000136231	IGF2BP3	7	23310209	23470467	Protein coding	insulin like growth factor 2 mRNA binding protein 3 [Source:HGNC Symbol;Acc:HGNC:28868]	0.604994	3.25982e-06	-0.282	0.0472475	-0.162845	0.258506
20	ENSG00000174428	GTF2IRD2B	7	75092573	75149817	Protein coding	GTF2I repeat domain containing 2B [Source:HGNC Symbol;Acc:HGNC:33125]	0.349532	0.0128435	-0.180939	0.208581	-0.190564	0.184975
21	ENSG00000170667	RASA4B	7	102482445	102517781	Protein coding	RAS p21 protein activator 4B [Source:HGNC Symbol;Acc:HGNC:35202]	0.44	0.00138676	-0.220051	0.124653	-0.183634	0.201767
22	ENSG00000105808	RASA4	7	102573807	102616757	Protein coding	RAS p21 protein activator 4 [Source:HGNC Symbol;Acc:HGNC:23181]	0.364418	0.00927389	-0.324562	0.0214712	-0.190564	0.184975
23	ENSG00000137571	SLCO5A1	8	69667047	69835064	Protein coding	solute carrier organic anion transporter family member 5A1 [Source:HGNC Symbol;Acc:HGNC:19046]	0.550444	3.45105e-05	-0.285401	0.0445323	-0.242536	0.089687
24	ENSG00000169946	ZFPM2	8	104590733	105804532	Protein coding	zinc finger protein, FOG family member 2 [Source:HGNC Symbol;Acc:HGNC:16700]	0.715726	5.16203e-09	-0.271894	0.0561194	-0.204423	0.154442
25	ENSG00000196139	AKR1C3	10	5035354	5107686	Protein coding	aldo-keto reductase family 1 member C3 [Source:HGNC Symbol;Acc:HGNC:386]	-0.576375	1.18499e-05	0.204309	0.154677	0.218282	0.127789
26	ENSG00000165309	ARMC3	10	22928024	23038523	Protein coding	armadillo repeat containing 3 [Source:HGNC Symbol;Acc:HGNC:30964]	0.694502	2.21674e-08	-0.324319	0.0215747	-0.242536	0.089687
27	ENSG00000255823	MTRNR2L8	11	10507887	10509189	Protein coding	MT-RNR2-like 8 [Source:HGNC Symbol;Acc:HGNC:37165]	0.37479	0.00732592	-0.105386	0.466386	-0.242536	0.089687
28	ENSG00000011105	TSPAN9	12	3077355	3286564	Protein coding	tetraspanin 9 [Source:HGNC Symbol;Acc:HGNC:21640]	0.802929	2.3128e-12	-0.274906	0.0533447	-0.0796903	0.582238
29	ENSG00000072657	TRHDE	12	72087266	72670757	Protein coding	thyrotropin releasing hormone degrading enzyme [Source:HGNC Symbol;Acc:HGNC:30748]	0.558511	2.49845e-05	-0.213006	0.137494	-0.0692959	0.632523
30	ENSG00000151838	CCDC175	14	59504539	59576831	Protein coding	coiled-coil domain containing 175 [Source:HGNC Symbol;Acc:HGNC:19847]	0.690564	2.86571e-08	-0.0776908	0.591769	-0.155916	0.279593
31	ENSG00000166428	PLD4	14	104924816	104937790	Protein coding	phospholipase D family member 4 [Source:HGNC Symbol;Acc:HGNC:23792]	-0.507323	0.0001698	0.126667	0.38073	0.249465	0.0806185
32	ENSG00000138617	PARP16	15	65234460	65300618	Protein coding	poly(ADP-ribose) polymerase family member 16 [Source:HGNC Symbol;Acc:HGNC:26040]	0.368643	0.00843205	-0.201491	0.16057	-0.162845	0.258506
33	ENSG00000108846	ABCC3	17	50634777	50692252	Protein coding	ATP binding cassette subfamily C member 3 [Source:HGNC Symbol;Acc:HGNC:54]	0.699688	1.57079e-08	-0.0208439	0.885756	-0.0727607	0.615563
34	ENSG00000105507	CABP5	19	48029953	48044053	Protein coding	calcium binding protein 5 [Source:HGNC Symbol;Acc:HGNC:13714]	0.71515	5.3796e-09	-0.0357601	0.80526	-0.204423	0.154442
35	ENSG00000240225	ZNF542P	19	56368099	56379828	Pseudogene	zinc finger protein 542, pseudogene [Source:HGNC Symbol;Acc:HGNC:25393]	0.69114	2.76072e-08	-0.114034	0.43039	-0.0415775	0.774353
36	ENSG00000198888	MT-ND1	MT	3307	4262	Protein coding	mitochondrially encoded NADH:ubiquinone oxidoreductase core subunit 1 [Source:HGNC Symbol;Acc:HGNC:7455]	0.93892	7.0527e-24	-0.195466	0.173716	-0.228676	0.110191
37	ENSG00000198763	MT-ND2	MT	4470	5511	Protein coding	mitochondrially encoded NADH:ubiquinone oxidoreductase core subunit 2 [Source:HGNC Symbol;Acc:HGNC:7456]	0.929412	2.03828e-22	-0.209022	0.14518	-0.148986	0.301781
38	ENSG00000198712	MT-CO2	MT	7586	8269	Protein coding	mitochondrially encoded cytochrome c oxidase II [Source:HGNC Symbol;Acc:HGNC:7421]	0.826555	1.43527e-13	-0.228651	0.110232	-0.256395	0.0722871
39	ENSG00000198899	MT-ATP6	MT	8527	9207	Protein coding	mitochondrially encoded ATP synthase membrane subunit 6 [Source:HGNC Symbol;Acc:HGNC:7414]	0.876879	6.98241e-17	-0.322181	0.0225034	-0.301437	0.0333928
40	ENSG00000198938	MT-CO3	MT	9207	9990	Protein coding	mitochondrially encoded cytochrome c oxidase III [Source:HGNC Symbol;Acc:HGNC:7422]	0.676735	6.84617e-08	-0.230692	0.107005	-0.363803	0.00940213
41	ENSG00000198840	MT-ND3	MT	10059	10404	Protein coding	mitochondrially encoded NADH:ubiquinone oxidoreductase core subunit 3 [Source:HGNC Symbol;Acc:HGNC:7458]	0.890036	5.40371e-18	-0.263925	0.0640229	-0.16631	0.248375
42	ENSG00000212907	MT-ND4L	MT	10470	10766	Protein coding	mitochondrially encoded NADH:ubiquinone oxidoreductase core subunit 4L [Source:HGNC Symbol;Acc:HGNC:7460]	0.902041	3.87457e-19	-0.244393	0.0871814	-0.270254	0.0576779
43	ENSG00000198886	MT-ND4	MT	10760	12137	Protein coding	mitochondrially encoded NADH:ubiquinone oxidoreductase core subunit 4 [Source:HGNC Symbol;Acc:HGNC:7459]	0.823193	2.18509e-13	-0.231275	0.106096	-0.187099	0.193241
44	ENSG00000198727	MT-CYB	MT	14747	15887	Protein coding	mitochondrially encoded cytochrome b [Source:HGNC Symbol;Acc:HGNC:7427]	0.922017	2.04643e-21	-0.273108	0.0549869	-0.297972	0.0355801
45	ENSG00000102230	PCYT1B	X	24558087	24672677	Protein coding	phosphate cytidylyltransferase 1, choline, beta [Source:HGNC Symbol;Acc:HGNC:8755]	0.777383	3.15537e-11	-0.341276	0.015289	-0.207888	0.147425
46	ENSG00000079482	OPHN1	X	68042344	68433913	Protein coding	oligophrenin 1 [Source:HGNC Symbol;Acc:HGNC:8148]	0.508283	0.000164255	-0.0990692	0.493664	0.107409	0.457823

## Sheet: Supplementary Table 3
Supplementary Table 3. Summary of functional annotation clusters revealed by enrichment analysis of royalblue module genes. FDR; false discovery rate
Annotation Cluster 1
Enrichment Score: 4.079
Functional category	Functional term	Royalblue genes annotated to functional term			Number royalblue genes annotated by functional category	Total number genes annotated to functional term	Total number genes annotated by functional category	Fold Enrichment	p-values
		Number	Percent	Genes (ensembl IDs)					Uncorrected	Bonferroni	Benjamini	FDR
UP_KEYWORDS	Leber hereditary optic neuropathy	7	15.5556	ENSG00000198763, ENSG00000198727, ENSG00000212907, ENSG00000198888, ENSG00000198886, ENSG00000198938, ENSG00000198899	45	10	12579	195.673	2.66934e-13	2.80242e-11	2.80242e-11	2.98961e-10
KEGG_PATHWAY	hsa00190:Oxidative phosphorylation	9	20	ENSG00000198763, ENSG00000198727, ENSG00000198840, ENSG00000212907, ENSG00000198712, ENSG00000198888, ENSG00000198886, ENSG00000198938, ENSG00000198899	22	116	4594	16.2014	2.00806e-08	8.03225e-07	8.03225e-07	1.83718e-05
KEGG_PATHWAY	hsa05012:Parkinson's disease	9	20	ENSG00000198763, ENSG00000198727, ENSG00000198840, ENSG00000212907, ENSG00000198712, ENSG00000198888, ENSG00000198886, ENSG00000198938, ENSG00000198899	22	119	4594	15.793	2.45982e-08	9.83928e-07	4.91964e-07	2.2505e-05
UP_KEYWORDS	Respiratory chain	7	15.5556	ENSG00000198763, ENSG00000198727, ENSG00000198840, ENSG00000212907, ENSG00000198712, ENSG00000198888, ENSG00000198886	45	61	12579	32.0776	6.1834e-08	6.49255e-06	3.24628e-06	6.92617e-05
UP_KEYWORDS	Ubiquinone	6	13.3333	ENSG00000198763, ENSG00000198727, ENSG00000198840, ENSG00000212907, ENSG00000198888, ENSG00000198886	45	33	12579	50.8242	9.14164e-08	9.59868e-06	3.19957e-06	0.000102398
EC_NUMBER	1.6.5.3	5	11.1111	ENSG00000198763, ENSG00000198840, ENSG00000212907, ENSG00000198888, ENSG00000198886	14	13	3200	87.9121	1.14873e-07	2.18258e-06	2.18258e-06	8.60905e-05
REACTOME_PATHWAY	R-HSA-611105:R-HSA-611105	7	15.5556	ENSG00000198763, ENSG00000198727, ENSG00000198840, ENSG00000198712, ENSG00000198888, ENSG00000198886, ENSG00000198938	25	83	6259	21.1147	5.03899e-07	1.9148e-05	1.9148e-05	0.00045539
UP_KEYWORDS	Electron transport	7	15.5556	ENSG00000198763, ENSG00000198727, ENSG00000198840, ENSG00000212907, ENSG00000198712, ENSG00000198888, ENSG00000198886	45	98	12579	19.9667	1.06483e-06	0.000111801	2.79515e-05	0.00119274
GOTERM_MF_DIRECT	GO:0008137~NADH dehydrogenase (ubiquinone) activity	5	11.1111	ENSG00000198763, ENSG00000198840, ENSG00000212907, ENSG00000198888, ENSG00000198886	33	43	11164	39.3376	6.34324e-06	0.000621446	0.000621446	0.00701357
KEGG_PATHWAY	hsa01100:Metabolic pathways	15	33.3333	ENSG00000144057, ENSG00000196139, ENSG00000166428, ENSG00000198727, ENSG00000198712, ENSG00000102230, ENSG00000198888, ENSG00000198886, ENSG00000198938, ENSG00000198899, ENSG00000198763, ENSG00000198840, ENSG00000212907, ENSG00000164100, ENSG00000164237	22	950	4594	3.29713	6.43151e-06	0.000257228	8.575e-05	0.00588405
UP_KEYWORDS	NAD	7	15.5556	ENSG00000196139, ENSG00000198763, ENSG00000198840, ENSG00000212907, ENSG00000198888, ENSG00000198886, ENSG00000138617	45	144	12579	13.5884	1.00029e-05	0.00104976	0.000210041	0.011204
GOTERM_BP_DIRECT	GO:0006120~mitochondrial electron transport, NADH to ubiquinone	5	11.1111	ENSG00000198763, ENSG00000198840, ENSG00000212907, ENSG00000198888, ENSG00000198886	38	47	11066	30.9798	1.7023e-05	0.00348366	0.00348366	0.0214207
GOTERM_CC_DIRECT	GO:0005747~mitochondrial respiratory chain complex I	5	11.1111	ENSG00000198763, ENSG00000198840, ENSG00000212907, ENSG00000198888, ENSG00000198886	43	47	11721	28.998	2.27172e-05	0.00124868	0.00124868	0.0223421
GOTERM_CC_DIRECT	GO:0070469~respiratory chain	4	8.88889	ENSG00000198763, ENSG00000198727, ENSG00000198840, ENSG00000198712	43	19	11721	57.3856	3.98364e-05	0.00218865	0.00109492	0.0391755
UP_KEYWORDS	MELAS syndrome	3	6.66667	ENSG00000198888, ENSG00000198886, ENSG00000198938	45	5	12579	167.72	0.000118785	0.0123957	0.0020767	0.132973
INTACT	4700:NADH:ubiquinone oxidoreductase subunit A6(NDUFA6)	4	8.88889	ENSG00000198763, ENSG00000198840, ENSG00000198888, ENSG00000198886	26	47	10289	33.6792	0.00019149	0.0273867	0.0273867	0.227092
GOTERM_CC_DIRECT	GO:0005743~mitochondrial inner membrane	8	17.7778	ENSG00000198763, ENSG00000198727, ENSG00000198840, ENSG00000198712, ENSG00000198888, ENSG00000198886, ENSG00000198938, ENSG00000198899	43	396	11721	5.50669	0.00046222	0.0251074	0.00844018	0.453705
UP_KEYWORDS	Oxidoreductase	8	17.7778	ENSG00000196139, ENSG00000144057, ENSG00000198763, ENSG00000198727, ENSG00000198840, ENSG00000212907, ENSG00000198888, ENSG00000198886	45	414	12579	5.40161	0.000531253	0.0542683	0.00793922	0.593459
REACTOME_PATHWAY	R-HSA-6799198:R-HSA-6799198	4	8.88889	ENSG00000198763, ENSG00000198840, ENSG00000198888, ENSG00000198886	25	54	6259	18.5452	0.00108095	0.0402652	0.0203394	0.972658
GOTERM_BP_DIRECT	GO:0032981~mitochondrial respiratory chain complex I assembly	4	8.88889	ENSG00000198763, ENSG00000198840, ENSG00000198888, ENSG00000198886	38	62	11066	18.7878	0.0011362	0.207889	0.109994	1.42049
UP_KEYWORDS	Mitochondrion inner membrane	6	13.3333	ENSG00000198763, ENSG00000198727, ENSG00000198712, ENSG00000198888, ENSG00000198938, ENSG00000198899	45	241	12579	6.95934	0.00146207	0.14241	0.0190205	1.62554
INTACT	28958:cytochrome c oxidase assembly factor 3(COA3)	3	6.66667	ENSG00000198763, ENSG00000198712, ENSG00000198938	26	36	10289	32.9776	0.00339472	0.389252	0.218496	3.95653
INTACT	51300:translocase of inner mitochondrial membrane domain containing 1(TIMMDC1)	3	6.66667	ENSG00000198763, ENSG00000198888, ENSG00000198886	26	42	10289	28.2665	0.00459828	0.487415	0.199695	5.32449
UP_KEYWORDS	Mitochondrion	10	22.2222	ENSG00000198763, ENSG00000198727, ENSG00000198840, ENSG00000212907, ENSG00000198712, ENSG00000198888, ENSG00000214113, ENSG00000198886, ENSG00000198938, ENSG00000198899	45	987	12579	2.83215	0.00630919	0.485502	0.0586261	6.844
UP_KEYWORDS	Disease mutation	13	28.8889	ENSG00000198727, ENSG00000169946, ENSG00000198712, ENSG00000198888, ENSG00000198886, ENSG00000163898, ENSG00000198938, ENSG00000198899, ENSG00000198763, ENSG00000198840, ENSG00000212907, ENSG00000214113, ENSG00000079482	45	1716	12579	2.11768	0.0125648	0.734904	0.0970859	13.206
KEGG_PATHWAY	hsa04260:Cardiac muscle contraction	3	6.66667	ENSG00000198727, ENSG00000198712, ENSG00000198938	22	46	4594	13.6186	0.0182529	0.521387	0.168244	15.5102
GOTERM_CC_DIRECT	GO:0016021~integral component of membrane	18	40	ENSG00000144057, ENSG00000166428, ENSG00000088726, ENSG00000198727, ENSG00000198712, ENSG00000198888, ENSG00000198886, ENSG00000019169, ENSG00000198938, ENSG00000198899, ENSG00000198763, ENSG00000198840, ENSG00000212907, ENSG00000135898, ENSG00000164100, ENSG00000137571, ENSG00000011105, ENSG00000138617	43	2911	11721	1.68549	0.0183539	0.638988	0.224859	16.6568
GOTERM_CC_DIRECT	GO:0005739~mitochondrion	10	22.2222	ENSG00000198763, ENSG00000198727, ENSG00000198840, ENSG00000212907, ENSG00000198712, ENSG00000198888, ENSG00000214113, ENSG00000198886, ENSG00000198938, ENSG00000198899	43	1148	11721	2.3744	0.0184582	0.641091	0.185302	16.7438
UP_KEYWORDS	Transport	11	24.4444	ENSG00000198763, ENSG00000198727, ENSG00000198840, ENSG00000212907, ENSG00000198712, ENSG00000198888, ENSG00000136231, ENSG00000198886, ENSG00000137571, ENSG00000198899, ENSG00000108846	45	1430	12579	2.15026	0.0233905	0.916689	0.16265	23.2882
KEGG_PATHWAY	hsa05010:Alzheimer's disease	4	8.88889	ENSG00000198727, ENSG00000198712, ENSG00000198938, ENSG00000198899	22	141	4594	5.92392	0.0251095	0.638396	0.184082	20.7578
KEGG_PATHWAY	hsa05016:Huntington's disease	4	8.88889	ENSG00000198727, ENSG00000198712, ENSG00000198938, ENSG00000198899	22	160	4594	5.22045	0.0347934	0.757445	0.210289	27.6747
UP_KEYWORDS	Signal	12	26.6667	ENSG00000198763, ENSG00000198727, ENSG00000198840, ENSG00000212907, ENSG00000198888, ENSG00000144668, ENSG00000197461, ENSG00000163898, ENSG00000198886, ENSG00000198899, ENSG00000144649, ENSG00000011105	45	1835	12579	1.82801	0.0474286	0.993915	0.288323	41.9735
KEGG_PATHWAY	hsa04932:Non-alcoholic fatty liver disease (NAFLD)	3	6.66667	ENSG00000198727, ENSG00000198712, ENSG00000198938	22	131	4594	4.7821	0.119228	0.993769	0.515901	68.6993
Annotation Cluster 2
Enrichment Score: 2.551
Functional category	Functional term	Royalblue genes annotated to functional term			Number royalblue genes annotated by functional category	Total number genes annotated to functional term	Total number genes annotated by functional category	Fold Enrichment	p-values
		Number	Percent	Genes (ensembl IDs)					Uncorrected	Bonferroni	Benjamini	FDR
UP_SEQ_FEATURE	transmembrane region	21	46.6667	ENSG00000144057, ENSG00000072657, ENSG00000166428, ENSG00000088726, ENSG00000198727, ENSG00000198712, ENSG00000198888, ENSG00000198886, ENSG00000019169, ENSG00000198938, ENSG00000198899, ENSG00000108846, ENSG00000198763, ENSG00000198840, ENSG00000212907, ENSG00000135898, ENSG00000144668, ENSG00000164100, ENSG00000137571, ENSG00000011105, ENSG00000138617	42	2778	12395	2.23092	0.000180412	0.0270525	0.0270525	0.215722
UP_KEYWORDS	Transmembrane helix	21	46.6667	ENSG00000144057, ENSG00000072657, ENSG00000166428, ENSG00000088726, ENSG00000198727, ENSG00000198712, ENSG00000198888, ENSG00000198886, ENSG00000019169, ENSG00000198938, ENSG00000198899, ENSG00000108846, ENSG00000198763, ENSG00000198840, ENSG00000212907, ENSG00000135898, ENSG00000144668, ENSG00000164100, ENSG00000137571, ENSG00000011105, ENSG00000138617	45	3141	12579	1.8689	0.0024479	0.226898	0.0281889	2.70797
UP_KEYWORDS	Transmembrane	21	46.6667	ENSG00000144057, ENSG00000072657, ENSG00000166428, ENSG00000088726, ENSG00000198727, ENSG00000198712, ENSG00000198888, ENSG00000198886, ENSG00000019169, ENSG00000198938, ENSG00000198899, ENSG00000108846, ENSG00000198763, ENSG00000198840, ENSG00000212907, ENSG00000135898, ENSG00000144668, ENSG00000164100, ENSG00000137571, ENSG00000011105, ENSG00000138617	45	3151	12579	1.86296	0.00254926	0.235103	0.0264454	2.81864
UP_KEYWORDS	Membrane	25	55.5556	ENSG00000144057, ENSG00000072657, ENSG00000166428, ENSG00000088726, ENSG00000198727, ENSG00000170667, ENSG00000198712, ENSG00000198888, ENSG00000163898, ENSG00000197415, ENSG00000198886, ENSG00000019169, ENSG00000198938, ENSG00000198899, ENSG00000108846, ENSG00000198763, ENSG00000198840, ENSG00000212907, ENSG00000135898, ENSG00000144668, ENSG00000164100, ENSG00000105808, ENSG00000137571, ENSG0000…	45	4510	12579	1.54952	0.00853311	0.593358	0.0722427	9.15283
GOTERM_CC_DIRECT	GO:0016021~integral component of membrane	18	40	ENSG00000144057, ENSG00000166428, ENSG00000088726, ENSG00000198727, ENSG00000198712, ENSG00000198888, ENSG00000198886, ENSG00000019169, ENSG00000198938, ENSG00000198899, ENSG00000198763, ENSG00000198840, ENSG00000212907, ENSG00000135898, ENSG00000164100, ENSG00000137571, ENSG00000011105, ENSG00000138617	43	2911	11721	1.68549	0.0183539	0.638988	0.224859	16.6568
Annotation Cluster 3
Enrichment Score: 1.004
Functional category	Functional term	Royalblue genes annotated to functional term			Number royalblue genes annotated by functional category	Total number genes annotated to functional term	Total number genes annotated by functional category	Fold Enrichment	p-values
		Number	Percent	Genes (ensembl IDs)					Uncorrected	Bonferroni	Benjamini	FDR
SMART	SM00233:PH	4	8.88889	ENSG00000170667, ENSG00000197415, ENSG00000105808, ENSG00000079482	17	213	6388	7.05661	0.0148475	0.247397	0.247397	10.6052
INTERPRO	IPR008936:Rho GTPase activation protein	3	6.66667	ENSG00000170667, ENSG00000105808, ENSG00000079482	41	75	11862	11.5727	0.0263528	0.949768	0.949768	26.1206
INTERPRO	IPR011993:Pleckstrin homology-like domain	5	11.1111	ENSG00000170667, ENSG00000114541, ENSG00000197415, ENSG00000105808, ENSG00000079482	41	342	11862	4.22978	0.0274437	0.955695	0.789513	27.0536
INTERPRO	IPR001849:Pleckstrin homology domain	4	8.88889	ENSG00000170667, ENSG00000197415, ENSG00000105808, ENSG00000079482	41	218	11862	5.30857	0.0367546	0.984915	0.752915	34.5898
UP_KEYWORDS	GTPase activation	3	6.66667	ENSG00000170667, ENSG00000105808, ENSG00000079482	45	162	12579	5.17654	0.109884	0.999995	0.492885	72.8518
UP_SEQ_FEATURE	domain:PH	3	6.66667	ENSG00000197415, ENSG00000105808, ENSG00000079482	42	193	12395	4.58734	0.133519	1	0.995686	82.0097
GOTERM_MF_DIRECT	GO:0005096~GTPase activator activity	3	6.66667	ENSG00000170667, ENSG00000105808, ENSG00000079482	33	224	11164	4.53084	0.134503	0.999999	0.999157	79.7541
GOTERM_BP_DIRECT	GO:0043547~positive regulation of GTPase activity	4	8.88889	ENSG00000170667, ENSG00000197461, ENSG00000105808, ENSG00000079482	38	408	11066	2.85501	0.15474	1	0.99999	87.944
UP_KEYWORDS	Cell membrane	5	11.1111	ENSG00000170667, ENSG00000135898, ENSG00000197415, ENSG00000105808, ENSG00000137571	45	1510	12579	0.925607	0.790842	1	0.996535	100
GOTERM_CC_DIRECT	GO:0005829~cytosol	7	15.5556	ENSG00000196139, ENSG00000170667, ENSG00000105507, ENSG00000136231, ENSG00000164237, ENSG00000105808, ENSG00000079482	43	2757	11721	0.692082	0.951854	1	0.99997	100
Annotation Cluster 4
Enrichment Score: 0.661
Functional category	Functional term	Royalblue genes annotated to functional term			Number royalblue genes annotated by functional category	Total number genes annotated to functional term	Total number genes annotated by functional category	Fold Enrichment	p-values
		Number	Percent	Genes (ensembl IDs)					Uncorrected	Bonferroni	Benjamini	FDR
UP_SEQ_FEATURE	glycosylation site:N-linked (GlcNAc...)	12	26.6667	ENSG00000144057, ENSG00000072657, ENSG00000135898, ENSG00000144668, ENSG00000164100, ENSG00000197461, ENSG00000163898, ENSG00000019169, ENSG00000137571, ENSG00000144649, ENSG00000011105, ENSG00000108846	42	1907	12395	1.85707	0.0415033	0.998409	0.960108	39.7915
UP_KEYWORDS	Signal-anchor	4	8.88889	ENSG00000144057, ENSG00000072657, ENSG00000164100, ENSG00000019169	45	310	12579	3.60688	0.0938293	0.999968	0.47617	66.8335
UP_KEYWORDS	Glycoprotein	12	26.6667	ENSG00000144057, ENSG00000072657, ENSG00000135898, ENSG00000144668, ENSG00000164100, ENSG00000197461, ENSG00000163898, ENSG00000019169, ENSG00000137571, ENSG00000144649, ENSG00000011105, ENSG00000108846	45	2081	12579	1.61192	0.0992796	0.999983	0.475765	69.0007
GOTERM_CC_DIRECT	GO:0005887~integral component of plasma membrane	6	13.3333	ENSG00000072657, ENSG00000135898, ENSG00000019169, ENSG00000137571, ENSG00000011105, ENSG00000108846	43	736	11721	2.22213	0.121044	0.999172	0.693546	71.8894
UP_SEQ_FEATURE	disulfide bond	7	15.5556	ENSG00000144057, ENSG00000072657, ENSG00000144668, ENSG00000164100, ENSG00000197461, ENSG00000163898, ENSG00000019169	42	1138	12395	1.81532	0.169884	1	0.996518	89.2312
UP_KEYWORDS	Disulfide bond	8	17.7778	ENSG00000144057, ENSG00000072657, ENSG00000144668, ENSG00000164100, ENSG00000197461, ENSG00000163898, ENSG00000019169, ENSG00000137571	45	1386	12579	1.61347	0.205701	1	0.701519	92.4195
UP_SEQ_FEATURE	topological domain:Cytoplasmic	8	17.7778	ENSG00000144057, ENSG00000072657, ENSG00000135898, ENSG00000144668, ENSG00000164100, ENSG00000019169, ENSG00000011105, ENSG00000108846	42	1708	12395	1.38229	0.332896	1	0.999965	99.2134
UP_SEQ_FEATURE	topological domain:Extracellular	6	13.3333	ENSG00000072657, ENSG00000135898, ENSG00000144668, ENSG00000019169, ENSG00000011105, ENSG00000108846	42	1237	12395	1.43146	0.389866	1	0.999978	99.7298
GOTERM_CC_DIRECT	GO:0000139~Golgi membrane	3	6.66667	ENSG00000144057, ENSG00000164100, ENSG00000197461	43	475	11721	1.72157	0.512282	1	0.992819	99.9143
UP_KEYWORDS	Receptor	3	6.66667	ENSG00000135898, ENSG00000144668, ENSG00000019169	45	671	12579	1.24978	0.688648	1	0.991015	99.9998
GOTERM_CC_DIRECT	GO:0005886~plasma membrane	8	17.7778	ENSG00000135898, ENSG00000144668, ENSG00000163898, ENSG00000197415, ENSG00000019169, ENSG00000105808, ENSG00000011105, ENSG00000108846	43	2236	11721	0.975246	0.714687	1	0.996812	99.9996
Annotation Cluster 5
Enrichment Score: 0.508
Functional category	Functional term	Royalblue genes annotated to functional term			Number royalblue genes annotated by functional category	Total number genes annotated to functional term	Total number genes annotated by functional category	Fold Enrichment	p-values
		Number	Percent	Genes (ensembl IDs)					Uncorrected	Bonferroni	Benjamini	FDR
GOTERM_CC_DIRECT	GO:0005576~extracellular region	5	11.1111	ENSG00000255823, ENSG00000197461, ENSG00000163898, ENSG00000269028, ENSG00000144649	43	594	11721	2.29446	0.162015	0.99994	0.750624	82.4223
UP_KEYWORDS	Secreted	5	11.1111	ENSG00000255823, ENSG00000197461, ENSG00000163898, ENSG00000269028, ENSG00000144649	45	679	12579	2.05842	0.212116	1	0.696394	93.0778
UP_SEQ_FEATURE	signal peptide	4	8.88889	ENSG00000144668, ENSG00000197461, ENSG00000163898, ENSG00000144649	42	1435	12395	0.822631	0.868813	1	1	100
Annotation Cluster 6
Enrichment Score: 0.194
Functional category	Functional term	Royalblue genes annotated to functional term			Number royalblue genes annotated by functional category	Total number genes annotated to functional term	Total number genes annotated by functional category	Fold Enrichment	p-values
		Number	Percent	Genes (ensembl IDs)					Uncorrected	Bonferroni	Benjamini	FDR
GOTERM_MF_DIRECT	GO:0046872~metal ion binding	6	13.3333	ENSG00000240225, ENSG00000198727, ENSG00000170667, ENSG00000169946, ENSG00000144668, ENSG00000105808	33	1590	11164	1.27662	0.486932	1	1	99.9376
UP_KEYWORDS	Metal-binding	10	22.2222	ENSG00000072657, ENSG00000240225, ENSG00000198727, ENSG00000170667, ENSG00000169946, ENSG00000105507, ENSG00000198712, ENSG00000144668, ENSG00000105808, ENSG00000114487	45	2662	12579	1.05009	0.605047	1	0.982825	99.997
UP_KEYWORDS	Zinc-finger	5	11.1111	ENSG00000240225, ENSG00000170667, ENSG00000169946, ENSG00000105808, ENSG00000114487	45	1417	12579	0.986356	0.74593	1	0.995148	100
UP_KEYWORDS	Zinc	6	13.3333	ENSG00000072657, ENSG00000240225, ENSG00000170667, ENSG00000169946, ENSG00000105808, ENSG00000114487	45	1778	12579	0.943307	0.764572	1	0.99559	100
Annotation Cluster 7
Enrichment Score: 0.022
Functional category	Functional term	Royalblue genes annotated to functional term			Number royalblue genes annotated by functional category	Total number genes annotated to functional term	Total number genes annotated by functional category	Fold Enrichment	p-values
		Number	Percent	Genes (ensembl IDs)					Uncorrected	Bonferroni	Benjamini	FDR
GOTERM_BP_DIRECT	GO:0006351~transcription, DNA-templated	4	8.88889	ENSG00000174428, ENSG00000240225, ENSG00000169946, ENSG00000134668	38	1455	11066	0.800579	0.881689	1	1	100
GOTERM_MF_DIRECT	GO:0003677~DNA binding	3	6.66667	ENSG00000174428, ENSG00000240225, ENSG00000169946	33	1253	11164	0.809983	0.888549	1	1	100
UP_KEYWORDS	DNA-binding	3	6.66667	ENSG00000174428, ENSG00000240225, ENSG00000169946	45	1399	12579	0.599428	0.963889	1	0.999981	100
UP_KEYWORDS	Transcription regulation	3	6.66667	ENSG00000174428, ENSG00000240225, ENSG00000169946	45	1683	12579	0.498277	0.98608	1	0.999998	100
UP_KEYWORDS	Transcription	3	6.66667	ENSG00000174428, ENSG00000240225, ENSG00000169946	45	1745	12579	0.480573	0.988772	1	0.999999	100
UP_KEYWORDS	Nucleus	6	13.3333	ENSG00000174428, ENSG00000240225, ENSG00000169946, ENSG00000214113, ENSG00000136231, ENSG00000114487	45	4037	12579	0.415457	0.999668	1	1	100

## Sheet: Supplementary Table 4
Supplementary Table 4. Summary of royal blue module genes represented in the top two IPA canonical pathways
IPA top canonical pathway: oxidative phosphorylation; p=7.16E-13, 8.3% pathway overlap (9/109 genes)
Symbol	Entrez Gene Name	Ensembl	Expr Log Ratio	Location	Type(s)	Entrez Gene ID for Human
MT-ATP6	ATP synthase F0 subunit 6	ENSG00000198899	-0.492	Cytoplasm	transporter	4508
MT-CO2	cytochrome c oxidase subunit II	ENSG00000198712	-0.32	Cytoplasm	enzyme	4513
MT-CO3	cytochrome c oxidase III	ENSG00000198938	-0.415	Cytoplasm	enzyme	4514
MT-CYB	cytochrome b	ENSG00000198727	-0.428	Cytoplasm	enzyme	4519
MT-ND1	NADH dehydrogenase, subunit 1 (complex I)	ENSG00000198888	-0.393	Cytoplasm	enzyme	4535
MT-ND2	MTND2	ENSG00000198763	-0.342	Cytoplasm	enzyme	4536
MT-ND3	NADH dehydrogenase, subunit 3 (complex I)	ENSG00000198840	-0.273	Cytoplasm	enzyme	4537
MT-ND4	NADH dehydrogenase, subunit 4 (complex I)	ENSG00000198886	-0.381	Cytoplasm	enzyme	4538
MT-ND4L	NADH dehydrogenase, subunit 4L (complex I)	ENSG00000212907	-0.39	Cytoplasm	enzyme	4539
IPA 2nd top canonical pathway: mitochondrial dysfunction; 4.28E-11, pathway overlap 5.3% (9/171 genes)
Symbol	Entrez Gene Name	Ensembl	Expr Log Ratio	Location	Type(s)	Entrez Gene ID for Human
MT-ATP6	ATP synthase F0 subunit 6	ENSG00000198899	-0.492	Cytoplasm	transporter	4508
MT-CO2	cytochrome c oxidase subunit II	ENSG00000198712	-0.32	Cytoplasm	enzyme	4513
MT-CO3	cytochrome c oxidase III	ENSG00000198938	-0.415	Cytoplasm	enzyme	4514
MT-CYB	cytochrome b	ENSG00000198727	-0.428	Cytoplasm	enzyme	4519
MT-ND1	NADH dehydrogenase, subunit 1 (complex I)	ENSG00000198888	-0.393	Cytoplasm	enzyme	4535
MT-ND2	MTND2	ENSG00000198763	-0.342	Cytoplasm	enzyme	4536
MT-ND3	NADH dehydrogenase, subunit 3 (complex I)	ENSG00000198840	-0.273	Cytoplasm	enzyme	4537
MT-ND4	NADH dehydrogenase, subunit 4 (complex I)	ENSG00000198886	-0.381	Cytoplasm	enzyme	4538
MT-ND4L	NADH dehydrogenase, subunit 4L (complex I)	ENSG00000212907	-0.39	Cytoplasm	enzyme	4539
